# Supplementary material for: MYC overexpression and SMARCA4 loss cooperate to drive medulloblastoma formation in mice
Source: Acta Neuropathol Commun. 2023 Nov 2;11:174. doi: 10.1186/s40478-023-01654-2 (PMC10621315; doi:10.1186/s40478-023-01654-2)
Supplement: Supplementary file 2 — Additional File 2 [file 40478_2023_1654_MOESM2_ESM.xlsx]

## Sheet: Table S1
Table S1. List of differentially expressed genes (logFC ≥ 2.5 and p ≤ 0.01) in MYC/SMARCA4 tumors compared to Math1-creERT2::Smarca4fl/fl cerebella at P7 considering only genes with a human homolog
Gene (human homolog)	logFC expression	p value	adjusted p value	difference
MYC	5.22195	2.17e-07	0.000112786	UP
GNL3	2.5646	1.09e-06	0.00034119	UP
EGR1	2.95643	2.78e-06	0.000578517	UP
LARS2	3.72449	7.53e-06	0.00103693	UP
ATP6	2.95172	1.17e-05	0.00135224	UP
FAM107A	3.05062	1.81e-05	0.00171408	UP
CDR1	3.00976	0.000171238	0.00487462	UP
TWIST1	2.94841	0.000257649	0.00612685	UP
KCNIP4	3.37054	0.000815343	0.01182	UP
CRTAM	2.54443	0.000974723	0.0131597	UP
HOXA5	2.55001	0.00128239	0.0155463	UP
GRIN2C	2.65045	0.0013131	0.0156315	UP
FABP4	3.33485	0.00160681	0.0176649	UP
CBLN3	3.20729	0.00181691	0.0187236	UP
PEG10	2.65455	0.0018545	0.0189361	UP
IGF2BP1	2.66133	0.00221707	0.0212385	UP
GABRA6	2.62362	0.00325257	0.0266015	UP
GLRA2	-3.00838	5.22e-10	3.31e-06	DOWN
TTR	-7.97795	7.02e-10	3.31e-06	DOWN
TNC	-4.31709	7.02e-10	3.31e-06	DOWN
ISLR2	-3.8637	2.26e-09	7.24e-06	DOWN
COL9A3	-2.77876	3.29e-09	7.24e-06	DOWN
CSMD2	-2.53795	3.55e-09	7.24e-06	DOWN
BARHL1	-2.96955	3.58e-09	7.24e-06	DOWN
PPP1R14C	-3.49392	4.52e-09	8e-06	DOWN
DGKK	-3.12204	5.7e-09	8.25e-06	DOWN
SFRP1	-3.9467	5.83e-09	8.25e-06	DOWN
FREM2	-2.77697	6.57e-09	8.45e-06	DOWN
GPR17	-3.45479	2.66e-08	2.69e-05	DOWN
PCSK9	-3.20045	3.55e-08	3.35e-05	DOWN
LRRC55	-2.74809	4.96e-08	4.39e-05	DOWN
NHLH2	-2.76371	7.28e-08	6.06e-05	DOWN
KIF21B	-2.70468	1.32e-07	9.37e-05	DOWN
NGFR	-2.58795	2.12e-07	0.000112786	DOWN
NAV1	-3.03676	2.24e-07	0.000112786	DOWN
MYCN	-3.58183	2.88e-07	0.000131322	DOWN
MFAP4	-4.10159	3.24e-07	0.000139018	DOWN
FOXJ1	-2.50521	3.65e-07	0.000147501	DOWN
DCX	-4.40075	3.92e-07	0.000154207	DOWN
GPRIN3	-2.73046	2.06e-06	0.000471964	DOWN
FXYD6	-3.11521	2.6e-06	0.000548187	DOWN
HTR2C	-2.58243	3.04e-06	0.000587007	DOWN
NCAN	-3.20654	3.15e-06	0.000587007	DOWN
EGFR	-2.5152	3.8e-06	0.000697518	DOWN
CACNG4	-3.11269	4.03e-06	0.000721799	DOWN
FABP7	-4.58582	4.31e-06	0.000734006	DOWN
EDNRB	-3.19958	5.3e-06	0.000842952	DOWN
MDGA1	-2.73438	7.41e-06	0.00103693	DOWN
NHLH1	-3.19048	8.55e-06	0.00109917	DOWN
SLC6A11	-2.76818	1.39e-05	0.00147707	DOWN
KCNJ6	-2.82122	2.92e-05	0.0020142	DOWN
MIAT	-2.99169	3.08e-05	0.00205541	DOWN
SLC6A2	-2.61189	4.71e-05	0.00250419	DOWN
DPYSL3	-3.0263	4.79e-05	0.00251728	DOWN
AQP4	-3.6362	6.33e-05	0.00288804	DOWN
TUBB2B	-2.76912	8.22e-05	0.0033499	DOWN
SLC17A6	-3.04295	0.000133265	0.004266	DOWN
DCC	-3.14659	0.000247667	0.0060107	DOWN
GRM5	-2.53192	0.00105614	0.0137854	DOWN
IGFBPL1	-2.65624	0.00601408	0.0375853	DOWN

## Sheet: Table S2
Table S2. List of differentially expressed genes (logFC ≥ 2.5 and p ≤ 0.01) in MYC/SMARCA4 tumors compared to the SHH MB mouse model Math1-cre::Smofl/wt considering only genes with a human homolog
Gene (human homolog)	logFC expression	p value	adjusted p value	difference
TPI1	2.73307	7.37e-09	3.94e-06	UP
FAM107A	4.62858	1.57e-07	4.53e-05	UP
AK4	2.52881	1.72e-07	4.58e-05	UP
SLC17A7	3.92273	3.79e-07	8.66e-05	UP
ATOH7	2.85024	7.57e-07	0.000140955	UP
LINGO3	2.62111	8.04e-07	0.000145788	UP
JADE2	2.53387	1.53e-06	0.000227792	UP
KCNA1	3.51136	5.65e-06	0.00059708	UP
TUBA4A	2.50018	5.7e-06	0.000597279	UP
MYC	3.77502	9.02e-06	0.000789815	UP
SLC24A2	2.95438	2.13e-05	0.00142277	UP
GABRA6	4.50627	2.92e-05	0.00184503	UP
CDR1	3.50312	3.91e-05	0.00222384	UP
CBLN3	4.86688	4.56e-05	0.00248508	UP
RUNX1T1	2.58494	5.63e-05	0.00289526	UP
HOXA5	3.59865	5.98e-05	0.00302183	UP
RASGRF1	2.67786	8.55e-05	0.00386806	UP
XK	2.51203	9.17e-05	0.00403559	UP
CNNM1	2.53258	0.000106638	0.00436943	UP
IPCEF1	2.92072	0.00010685	0.00436943	UP
HAPLN4	3.06841	0.000195846	0.00618557	UP
EXPH5	3.03332	0.000210992	0.00643388	UP
SCN1B	3.42648	0.000245991	0.00702204	UP
CRTAM	2.94262	0.000282867	0.00768816	UP
SCN2B	2.9039	0.000491068	0.0108734	UP
KCNIP4	3.56815	0.000506081	0.010978	UP
ISYNA1	2.59089	0.000506773	0.010978	UP
MAL	2.95977	0.000522222	0.0111036	UP
PHYHIP	3.18217	0.00054659	0.0114066	UP
CAMK2A	3.0114	0.000634026	0.0125818	UP
SYT2	2.88512	0.000708764	0.0134608	UP
VSNL1	3.4593	0.000729111	0.0136846	UP
GABRA1	3.6426	0.000761916	0.014166	UP
KCNT1	2.671	0.000837565	0.0152519	UP
FAIM2	3.2364	0.000923596	0.0161933	UP
GRIN2C	2.74119	0.00100601	0.0172326	UP
GABRB2	2.5651	0.00111408	0.0184797	UP
RNF112	2.7934	0.00123435	0.0196459	UP
CHN2	2.67478	0.00146527	0.0218003	UP
OLFM3	2.97917	0.00159233	0.0229428	UP
TMEM59L	2.83552	0.00168595	0.0238784	UP
ST8SIA5	2.7229	0.00181682	0.0250304	UP
PPP1R17	3.23795	0.00272823	0.0325753	UP
PVALB	3.42455	0.00274471	0.0326344	UP
ENO2	2.53471	0.00277635	0.0327902	UP
GABRD	2.6702	0.00317143	0.0356698	UP
EEF1A2	2.84267	0.00336624	0.0370654	UP
RGS8	3.13508	0.00346593	0.0377227	UP
FABP4	2.93382	0.00404955	0.0416706	UP
GNG13	2.67146	0.00605984	0.0524728	UP
SNAP25	2.71899	0.00728385	0.0589246	UP
PTGDS	2.73369	0.0073166	0.0590239	UP
BARHL1	-4.59662	1.15e-11	1.63e-07	DOWN
SFRP1	-5.81761	3.68e-11	2.6e-07	DOWN
ADGRG1	-3.54628	7.56e-11	3.56e-07	DOWN
CDH20	-4.15961	1.44e-10	5.1e-07	DOWN
ISLR2	-4.49261	3.18e-10	7.49e-07	DOWN
TBATA	-3.8459	2.83e-10	7.49e-07	DOWN
COL9A3	-3.24049	4.48e-10	9.06e-07	DOWN
TTR	-7.81894	9.12e-10	1.61e-06	DOWN
CHRNA3	-4.00161	1.05e-09	1.66e-06	DOWN
MAP3K1	-3.87996	1.67e-09	2.36e-06	DOWN
COL11A1	-3.59603	2.14e-09	2.75e-06	DOWN
TNC	-3.89628	2.65e-09	3.13e-06	DOWN
ELN	-3.81086	3.33e-09	3.16e-06	DOWN
EFS	-3.04025	3.35e-09	3.16e-06	DOWN
GSE1	-2.73234	2.98e-09	3.16e-06	DOWN
OLIG2	-3.46981	3.89e-09	3.24e-06	DOWN
LOXL1	-3.19948	3.7e-09	3.24e-06	DOWN
MYCN	-4.87303	6.34e-09	3.94e-06	DOWN
PDLIM3	-4.11088	6.08e-09	3.94e-06	DOWN
CBFA2T3	-3.69644	6.05e-09	3.94e-06	DOWN
C1QL1	-3.48702	6.93e-09	3.94e-06	DOWN
FAM210B	-3.46218	6.48e-09	3.94e-06	DOWN
HSD11B2	-3.45792	7.36e-09	3.94e-06	DOWN
NHLH2	-3.41883	5.04e-09	3.94e-06	DOWN
FOXO6	-2.94921	7.52e-09	3.94e-06	DOWN
MAMDC2	-2.62597	6.94e-09	3.94e-06	DOWN
NGFR	-3.27239	1.17e-08	5.89e-06	DOWN
CXCR4	-4.214	1.76e-08	8.56e-06	DOWN
SOX18	-3.03977	2.11e-08	9.95e-06	DOWN
GSG1L	-3.18155	2.19e-08	9.98e-06	DOWN
NAV1	-3.64976	2.34e-08	1.03e-05	DOWN
LAMA5	-2.5695	3.4e-08	1.46e-05	DOWN
EGFR	-3.63917	4.8e-08	2e-05	DOWN
CPXM2	-2.50349	5.8e-08	2.28e-05	DOWN
THSD7B	-3.02267	6.91e-08	2.64e-05	DOWN
FAM111A	-3.11398	7.83e-08	2.92e-05	DOWN
ADAMTS14	-3.44461	1.01e-07	3.47e-05	DOWN
MMP14	-2.78625	9.96e-08	3.47e-05	DOWN
MDGA1	-3.93467	1.08e-07	3.63e-05	DOWN
MDK	-2.94114	1.12e-07	3.63e-05	DOWN
GPR153	-4.16918	1.21e-07	3.77e-05	DOWN
CYP26B1	-2.72418	1.7e-07	4.58e-05	DOWN
MFAP4	-4.28841	1.9e-07	4.97e-05	DOWN
NKD1	-3.61192	2.22e-07	5.71e-05	DOWN
PPP1R14C	-2.5288	2.52e-07	6.26e-05	DOWN
NCOR2	-2.6908	3.62e-07	8.4e-05	DOWN
OBSCN	-4.38602	3.87e-07	8.69e-05	DOWN
DCX	-4.26315	5.72e-07	0.0001162	DOWN
AKNA	-2.53633	5.75e-07	0.0001162	DOWN
MIAT	-4.24892	6.35e-07	0.000124705	DOWN
TSHZ2	-2.90911	6.65e-07	0.000128973	DOWN
NHLH1	-3.98854	6.83e-07	0.000130613	DOWN
FRMD4B	-2.54683	6.96e-07	0.000131354	DOWN
IRS1	-2.83341	7.68e-07	0.000141106	DOWN
ANGPTL2	-2.60282	8.51e-07	0.000152395	DOWN
PLEKHO2	-3.02176	9.65e-07	0.000164419	DOWN
ADAMTS12	-2.6208	9.55e-07	0.000164419	DOWN
GPR17	-2.51511	1.23e-06	0.000204625	DOWN
DCC	-5.21841	1.29e-06	0.000206662	DOWN
ADAMTS19	-2.88839	1.28e-06	0.000206662	DOWN
SSTR2	-3.58852	1.39e-06	0.000214156	DOWN
MYOD1	-3.00921	1.39e-06	0.000214156	DOWN
SMOC1	-2.93032	1.65e-06	0.000242962	DOWN
NCAN	-3.3873	1.69e-06	0.000246797	DOWN
SNCAIP	-2.96114	1.71e-06	0.000247435	DOWN
RASSF4	-3.2629	1.85e-06	0.000264848	DOWN
DLL3	-2.69396	2.32e-06	0.000312792	DOWN
CCND1	-3.05422	2.49e-06	0.00032925	DOWN
SOX9	-3.71547	2.69e-06	0.000348802	DOWN
NES	-2.54258	2.68e-06	0.000348802	DOWN
TMEM72	-2.84546	2.97e-06	0.000374334	DOWN
LRIG3	-2.62176	4.8e-06	0.000535133	DOWN
XKR7	-2.73039	4.93e-06	0.000541321	DOWN
ETV5	-2.74961	5.63e-06	0.00059708	DOWN
TRIB2	-2.65627	5.76e-06	0.00059889	DOWN
FABP7	-4.43037	6.3e-06	0.000632495	DOWN
IER5	-2.51064	6.82e-06	0.000654898	DOWN
EDA2R	-2.65943	7.45e-06	0.000688893	DOWN
CACNG4	-2.92676	7.94e-06	0.00072981	DOWN
SLC6A11	-2.88345	8.96e-06	0.000789815	DOWN
BTBD11	-2.60469	1.16e-05	0.000948363	DOWN
DRAXIN	-4.47712	1.23e-05	0.000984964	DOWN
EDNRB	-2.50304	6.92e-05	0.00331851	DOWN
CKLF	-3.30013	8.39e-05	0.00381861	DOWN
OLIG1	-3.17061	9.48e-05	0.00410685	DOWN
SFRP2	-3.14236	0.000104209	0.00434087	DOWN
RND3	-3.03669	0.000151896	0.00534271	DOWN
TUBB2B	-2.50251	0.000213744	0.00644513	DOWN
ATOH1	-3.61206	0.000258895	0.00726807	DOWN
